# Supplementary material for: Whole-Genome Analysis of Priestia aryabhattai WJ45 Reveals a Genetic Repertoire Associated with Enhanced Wheat Germination and Early Seedling Growth Under Salt Stress
Source: Microorganisms. 2026 Mar 9;14(3):605. doi: 10.3390/microorganisms14030605 (PMC13028770; doi:10.3390/microorganisms14030605)
Supplement: Supplementary file 1 [file microorganisms-14-00605-s001.zip › Table S1.xlsx]

## Sheet: Sheet1
	Table S1. Stability of P. aryabhattai WJ45 cell viability in distilled water during the priming period.
	Incubation time (h)	Cell viability (CFU/mL)
	0	3.57×108 ± 0.76×108
	2	2.60×108 ± 0.45×108 ns
