# Supplementary material for: Whole-Genome Analysis of Priestia aryabhattai WJ45 Reveals a Genetic Repertoire Associated with Enhanced Wheat Germination and Early Seedling Growth Under Salt Stress
Source: Microorganisms. 2026 Mar 9;14(3):605. doi: 10.3390/microorganisms14030605 (PMC13028770; doi:10.3390/microorganisms14030605)
Supplement: Supplementary file 1 [file microorganisms-14-00605-s001.zip › Table S2.xlsx]

## Sheet: Sheet1
	Table S2. Salt stress tolerance and plant growth-promoting traits of bacterial isolates.
		Salt tolerance	Plant growth promoting trait
		(~ 10% NaCl)	EPS production	Siderophore production	Phosphate solubilization	IAA production
	WJ01	+	-	-	-	++
	WJ02	-	-	-	-	+
	WJ03	-	++	-	-	-
	WJ04	+	+	++	+	-
	WJ05	-	+	-	++	-
	WJ06	-	-	-	-	+
	WJ07	+	++	+	-	++
	WJ08	-	+	+	++	-
	WJ09	-	+	-	+	++
	WJ10	+	+	++	+	+
	WJ11	-	+	+	-	+
	WJ12	-	-	++	++	++
	WJ13	-	++	+	++	+
	WJ14	+	+	-	-	-
	WJ15	-	++	-	-	++
	WJ16	-	+	++	++	-
	WJ17	-	-	+	-	-
	WJ18	+	+	+	++	-
	WJ19	-	++	++	-	-
	WJ20	-	++	++	-	-
	WJ21	-	+	-	-	+
	WJ22	+	+	-	+	++
	WJ23	-	++	-	+	+
	WJ24	+	+	-	+	-
	WJ25	-	-	-	-	-
	WJ26	-	++	++	+	-
	WJ27	-	-	+	-	+
	WJ28	-	+	+	+	+
	WJ29	+	-	++	++	++
	WJ30	-	+	++	++	++
	WJ31	+	+	++	-	++
	WJ32	-	-	-	-	-
	WJ33	-	-	-	-	+
	WJ34	+	+	-	+	+
	WJ35	+	+	-	+	+
	WJ36	-	-	-	++	+
	WJ37	-	+	+	-	++
	WJ38	+	+	+	-	-
	WJ39	-	+	-	+	-
	WJ40	+	+	-	+	+
	WJ41	-	-	+	-	+
	WJ42	-	+	-	-	+
	WJ43	+	-	-	-	+
	WJ44	+	-	++	-	+
	WJ45	+	++	++	++	++
	WJ46	-	-	++	-	-
	WJ47	-	++	++	+	+
	WJ48	-	+	++	+	+
	WJ49	-	+	++	+	-
	WJ50	-	+	++	+	+
	WJ51	-	+	++	+	-
	WJ52	+	++	+	++	-
	WJ53	+	++	+	++	+
	WJ54	+	+	+	-	+
	WJ55	+	++	+	-	+
	WJ56	+	-	+	++	+
	WJ57	-	-	+	+	-
	WJ58	-	+	+	-	+
	WJ59	+	++	-	-	+
	WJ60	-	+	+	+	-
	WJ61	-	++	+	-	++
	WJ62	-	++	-	+	++
	WJ63	+	-	+	-	-
	WJ64	+	-	-	++	+
	WJ65	-	-	-	++	-
	WJ66	+	++	+	++	-
	WJ67	-	++	+	+	-
	WJ68	+	-	++	-	-
	WJ69	-	-	+	-	+
	WJ70	-	+	-	-	+
	WJ71	+	+	+	-	-
