# Supplementary material for: Whole-Genome Analysis of Priestia aryabhattai WJ45 Reveals a Genetic Repertoire Associated with Enhanced Wheat Germination and Early Seedling Growth Under Salt Stress
Source: Microorganisms. 2026 Mar 9;14(3):605. doi: 10.3390/microorganisms14030605 (PMC13028770; doi:10.3390/microorganisms14030605)
Supplement: Supplementary file 1 [file microorganisms-14-00605-s001.zip › Table S3.xlsx]

## Sheet: Sheet1
	Table S3. Detailed genomic characterization of genes associated with plant growth promotion and salt stress tolerance in P. aryabhattai WJ45.
	Category	Locus	Contig	Gene	Description	Start	End
	Phosphate solubilization	NEADKO_05155	contig 6	phoD	alkaline phosphatase	791536	793296
		NEADKO_06810	contig 6	phoR	phosphate regulon sensor histidine kinase	1099094	1100866
		NEADKO_08075	contig 6	phoU	phosphate signaling complex protein	1346534	1347193
		NEADKO_24135	contig 6	phoA	alkaline phosphatase	4353962	4355218
		NEADKO_25570	contig 6	phoB	phosphate regulon transcriptional regulator	4635894	4637549
	EPS production	NEADKO_10915	contig 6	algA	bifunctional mannose-1-phosphate guanylyltransferase /mannose-6-phosphate isomerase	1904490	1904843
		NEADKO_11440	contig 6	pgaD	poly-beta-1,6-N-acetyl-D-glucosamine biosynthesis protein	2005253	2005714
		NEADKO_24430	contig 6	bcsA	cellulose synthase catalytic subunit	4413281	4414366
	Siderophore secretion	NEADKO_05680	contig 6	sufD	Fe-S cluster assembly protein	890573	891880
		NEADKO_10290	contig 6	asbA	petrobactin biosynthesis protein	1786546	1788300
		NEADKO_10310	contig 6	IucA/lucC family	Siderophore biosynthesis protein	1791313	1793118
		NEADKO_12565	contig 6	entB	enterobactin biosynthesis bifunctional isochorismatase/aryl carrier protein	2212410	2212946
		NEADKO_24055	contig 6	fhuC	Fe(III)-hydroxamate ABC transporter ATP-binding protein	4341672	4342466
		NEADKO_24060	contig 6	fhuD	Fe(III)-hydroxamate ABC transporter periplasmic binding protein	4342467	4343390
		NEADKO_24065	contig 6	fhuB	Fe(III)-hydroxamate ABC transporter permease	4343472	4344482
		NEADKO_28780	contig 9	fhuB	Fe(III)-hydroxamate ABC transporter permease	5525	6568
		NEADKO_28790	contig 9	fhuC	Fe(III)-hydroxamate ABC transporter ATP-binding protein	7680	8480
	Na+/H+ transporter	NEADKO_05935	contig 6	mrpG	non essential component of Na+/H+ antiporter	933992	934354
		NEADKO_05940	contig 6	mrpF	efflux transporter for Na+ and cholate	934338	934622
		NEADKO_05945	contig 6	mrpE	non essential component of Na+/H+ antiporter	934623	935099
		NEADKO_05950	contig 6	mrpD	proton transporter component of Na+/H+ antiporter	935106	936590
		NEADKO_05955	contig 6	mrpC	component of Na+/H+ antiporter	936580	936921
		NEADKO_05960	contig 6	mrpB	Na+/H+ antiporter complex	936921	937343
		NEADKO_05965	contig 6	mrpA	ABC-thiol transporter	937340	939745
		NEADKO_20020	contig 6	nhaC	Na+/H+ antiporter	3527588	3528898
		NEADKO_25340	contig 6	nhaC	Na+/H+ antiporter	4585291	4586673
	Ion homeostasis	NEADKO_04535	contig 6	trkA	Trk system potassium transporter	664676	666469
		NEADKO_12275	contig 6	trkH	Trk system potassium transporter	2157264	2158646
		NEADKO_22280	contig 6	trkH	Trk system potassium transporter	3992261	3993616
		NEADKO_24985	contig 6	trkA	Trk system potassium transporter	4517308	4517970
		NEADKO_25515	contig 6	ktrD	Ktr system potassium transporter	4622696	4624051
		NEADKO_27965	contig 6	trkA	Trk system potassium transporter	5147161	5149020
	Proline synthesis	NEADKO_04480	contig 6	proB	glutamate 5-kinase	651048	651872
		NEADKO_04485	contig 6	proA	glutamate-5-semialdehyde dehydrogenase	651869	653113
		NEADKO_08565	contig 6	proC	pyrroline-5-carboxylate reductase	1441838	1442686
		NEADKO_19685	contig 6	proA	glutamate-5-semialdehyde dehydrogenase	3461911	3463173
		NEADKO_19690	contig 6	proB	glutamate 5-kinase	3463288	3464394
		NEADKO_19695	contig 6	proC	pyrroline-5-carboxylate reductase	3464482	3465324
	Compatible solute transport	NEADKO_00220	contig 3	proP	glycine betaine/L-proline transporter	26341	27813
		NEADKO_11020	contig 6	proV	glycine betaine/L-proline ABC transporter ATP-binding protein	1928059	1929021
		NEADKO_11020	contig 6	proV	glycine betaine/L-proline ABC transporter ATP-binding protein	1928059	1929021
		NEADKO_11025	contig 6	proW/proX	glycine betaine/L-proline ABC transporter permease / glycine betaine ABC transporter periplasmic binding protein	1929021	1930544
		NEADKO_23980	contig 6	opuAB	glycine/proline betaine ABC transporter permease	4325324	4326187
		NEADKO_24925	contig 6	opuD	glycine betaine transporter	4504789	4506309
		NEADKO_27315	contig 6	opuAB	glycine/proline betaine ABC transporter permease	5012825	5013301
		NEADKO_27320	contig 6	opuAB	glycine/proline betaine ABC transporter permease	5013298	5013720
	Antioxidant activity	NEADKO_00235	contig_3	katA	catalase	29641	31290
		NEADKO_04470	contig_6	katA	catalase	647251	648711
		NEADKO_10940	contig_6	katE	catalase	1909601	1911643
		NEADKO_05895	contig_6	sodC	superoxide dismutase	927112	927636
		NEADKO_08055	contig_6	sodA	superoxide dismutase	1340908	1341516
		NEADKO_05315	contig_6	trxB	thioredoxin reductase	823802	824755
		NEADKO_06990	contig_6	trxA	thioredoxin	1137675	1137989
		NEADKO_02050	contig_6	bcp	thioredoxin-dependent thiol peroxidase	192557	193027
		NEADKO_06660	contig_6	tpx	thiol peroxidase	1067617	1068111
