# Supplementary material for: Whole-Genome Analysis of Priestia aryabhattai WJ45 Reveals a Genetic Repertoire Associated with Enhanced Wheat Germination and Early Seedling Growth Under Salt Stress
Source: Microorganisms. 2026 Mar 9;14(3):605. doi: 10.3390/microorganisms14030605 (PMC13028770; doi:10.3390/microorganisms14030605)
Supplement: Supplementary file 1 [file microorganisms-14-00605-s001.zip › Table S4.xlsx]

## Sheet: Sheet1
	Table S4. Predicted biosynthetic gene clusters in the P. aryabhattai WJ45 genome.
	Region	Contig	Type	From	To	Similarity confidience	Most similar known cluster
	Region 6.1	contig 6	terpene-precursor	1383458	1404354
	Region 6.2	contig 6	NI-siderophore	1772546	1807118	Low	schizokien
	Region 6.3	contig 6	terpene	1967257	1988075
	Region 6.4	contig 6	terpene	3563880	3585748
	Region 6.5	contig 6	RiPP-like	4187651	4199087
	Region 6.6	contig 6	T3PKS	4393281	4434366
	Region 6.7	contig 6	phosphonate	5081730	5099151
	Region 6.8	contig 6	terpene	5223016	5243864	Low	carotenoid
	Region 9.1	contig 9	opine-like-metallophore	9236	31339	High	bacillopaline
	Region 9.2	contig 9	HR-T2PKS	70118	112547
