# Supplementary material for: Whole-Genome Analysis of Priestia aryabhattai WJ45 Reveals a Genetic Repertoire Associated with Enhanced Wheat Germination and Early Seedling Growth Under Salt Stress
Source: Microorganisms. 2026 Mar 9;14(3):605. doi: 10.3390/microorganisms14030605 (PMC13028770; doi:10.3390/microorganisms14030605)
Supplement: Supplementary file 1 [file microorganisms-14-00605-s001.zip › Table S5.xlsx]

## Sheet: Sheet1
	Table S5. Effects of Priestia aryabhattai WJ45 biopriming on wheat germination parameters under saline conditions.
		Germination percentage (%)	Mean germination time (day)	Germination index	Coefficient of velocity of germination (%)	Mean daily germination percent (%)	Synchronization index	Germination value	Shoot length (cm)	Root length (cm)	Fresh weight (g)
	Control	93.07 ± 6.27a	1.48 ± 0.18b	9.29 ± 0.62b	68.54 ±7.54bc	15.51 ± 1.05a	0.52 ± 0.07b	1035.88 ± 130.48b	7.96 ± 0.73a	7.53 ± 1.58b	0.14 ± 0.03a
	WJ45	98.61 ± 3.40a	1.22 ± 0.20c	10.67 ± 0.82a	83.65 ± 13.82a	16.44 ± 0.57a	0.72 ± 0.23a	1344.52 ± 190.38a	8.41 ± 0.99a	9.03 ± 1.34a	0.14 ± 0.02a
	Salt	84.72 ± 6.28b	1.71 ± 0.08a	7.36 ± 0.88c	58.69 ± 2.71c	14.12 ± 1.05b	0.38 ± 0.06b	631.75 ± 133.10c	5.00 ± 0.64c	2.68 ± 0.84c	0.06 ± 0.03c
	Salt+WJ45	95.84 ± 4.56a	1.43 ± 0.22bc	9.21 ± 1.19b	71.02 ± 9.70b	15.98 ± 0.76a	0.51 ± 0.12b	988.62 ± 263.33b	5.80 ± 0.85b	3.07 ± 0.66c	0.08 ± 0.01b
