# Supplementary material for: Whole-Genome Analysis of Priestia aryabhattai WJ45 Reveals a Genetic Repertoire Associated with Enhanced Wheat Germination and Early Seedling Growth Under Salt Stress
Source: Microorganisms. 2026 Mar 9;14(3):605. doi: 10.3390/microorganisms14030605 (PMC13028770; doi:10.3390/microorganisms14030605)
Supplement: Supplementary file 1 [file microorganisms-14-00605-s001.zip › Table S6.xlsx]

## Sheet: Sheet1
Table S6. Genomic determinants in P. aryabhattai WJ45 associated with plant colonization.
Category	Locus Tag	Gene	Description
Chemotaxis	NEADKO_01470	mcpC	methyl-accepting chemotaxis protein McpC
	NEADKO_08995	cheR	protein-glutamate O-methyltransferase
	NEADKO_09730	cheY	chemotaxis protein
	NEADKO_09775	cheB	chemotaxis-specific protein-glutamate methyltransferase
	NEADKO_09780	cheA	chemotaxis protein
	NEADKO_09785	cheW	chemotaxis protein
	NEADKO_09790	cheD	chemoreceptor glutamine deamidase
	NEADKO_11170	hemAT	heme-based dioxygen sensor
	NEADKO_18760	mcpA	methyl-accepting chemotaxis protein
	NEADKO_23960	CheR	protein-glutamate O-methyltransferase
	NEADKO_25100	cheV	chemotaxis protein
	NEADKO_26150	cheW5	Chemotaxis protein
Flagellar	NEADKO_05065	flgM	flagellar biosynthesis anti-sigma factor
	NEADKO_05075	flgK	flagellar hook-associated protein
	NEADKO_05080	flgL	flagellar hook-associated protein
	NEADKO_05085	fliW	flagellar assembly protein
	NEADKO_05125	fliD	flagellar filament capping protein
	NEADKO_05130	fliS	flagellar export chaperone
	NEADKO_09650	flgB	flagellar basal body rod protein
	NEADKO_09655	flgC	flagellar basal body rod protein
	NEADKO_09660	fliE	flagellar hook-basal body complex protein
	NEADKO_09665	fliF	flagellar basal-body MS-ring/collar protein
	NEADKO_09670	fliG	flagellar motor switch protein
	NEADKO_09675	fliH	flagellar assembly protein
	NEADKO_09685	fliJ	flagellar export protein
	NEADKO_09695	fliK	flagellar hook-length control protein
	NEADKO_09700	flgD	flagellar hook assembly protein
	NEADKO_09705	flgG	flagellar basal body rod protein
	NEADKO_09715	fliL	flagellar basal body-associated protein
	NEADKO_09720	fliM	flagellar motor switch protein
	NEADKO_09725	fliY	flagellar motor switch protein
	NEADKO_09735	fliZ	flagella biosynthesis regulatory protein
	NEADKO_09740	fliP	flagellar biosynthesis protein
	NEADKO_09745	fliQ	flagellar biosynthesis protein
	NEADKO_09750	fliR	flagellar biosynthesis protein
Motility	NEADKO_20940	motB	flagellar motor protein
	NEADKO_20945	motA	motility protein
